# Supplementary material for: Insights into the trihelix transcription factor responses to salt and other stresses in Osmanthus fragrans
Source: BMC Genomics. 2022 Apr 30;23:334. doi: 10.1186/s12864-022-08569-7 (PMC9055724; doi:10.1186/s12864-022-08569-7)
Supplement: Supplementary file 5 — Additional file 5. [file 12864_2022_8569_MOESM5_ESM.xlsx]

## Sheet: Sheet1
	Additional file 5:Table S5. Cis-acting element analysis of the promoter regions of OfGT genes in Osmanthus fragrans.
classification	Element	Function	Gene name
			SIP1																				GT-1								GT-γ										SH4						GT-2
			OfGT15	OfGT52	OfGT16	OfGT51	OfGT5	OfGT13	OfGT25	OfGT29	OfGT40	OfGT41	OfGT4	OfGT12	OfGT23	OfGT43	OfGT32	OfGT38	OfGT45	OfGT31	OfGT20	OfGT37	OfGT8	OfGT54	OfGT28	OfGT26	OfGT27	OfGT6	OfGT9	OfGT39	OfGT10	OfGT36	OfGT21	OfGT44	OfGT30	OfGT55	OfGT34	OfGT47	OfGT1	OfGT50	OfGT17	OfGT18	OfGT53	OfGT7	OfGT14	OfGT48	OfGT46	OfGT22	OfGT19
light	AE-box	part of a module for light response					1		1			1			1			1					1			1		1			1	1		4		1				1					1
	G-box	cis-acting regulatory element involved in light responsiveness	9	3	6	4	5	1	2	1		4	4	4	5	3	3		2	2	3	3	3	3	3	3	3		2	1	2	3	2	3	2	1				1	3	3	1	6	2	1	5	1	1
	G-Box	cis-acting regulatory element involved in light responsiveness	2	2	1	1	2	1	2	1			2	3	3	2	1	2	2		3	1	1	1	1	2	2				1	1	1		3	1	1	1	1					3		1	4	1	1
	GT1-motif	light responsive element		1		1	1	2	2	2	1		4			2	1	4	2				2		2			5	5		1	1		1		1	1	3	3	1	3	2	1	1	1	2		1	1
	I-box	part of a light responsive element	1		1							1			2				3	2	1	1							1			2		2		1							3	3	1			1	1
	TCT-motif	part of a light responsive element		1		3			1	1	1		1	1						2		2			3	1	1				1			1	1	1				1		1		1	1	1	1	1	1
	ACE	cis-acting element involved in light responsiveness								1			1								1				1	1	1						1								1	1				1
	LS7	part of a light responsive element																															1
	GA-motif	part of a light responsive element	1	1	1		1								1			1														1						1	1	1							1	1	1
	GATA-motif	part of a light responsive element		1		1		1			2			2						2			1			1	1	2	2		2				2	1	1			2		1		1		1		2	2
	Sp1	light responsive element						1	1			1							2	1																			1
	TCCC-motif	part of a light responsive element													1	2		1	1					1						1	1			2							1	1	1				2
	AT1-motif	part of a light responsive module						1								1					1			1						1		1									1	1		1
	chs-CMA2a	part of a light responsive element																			1	1											1					1
	Box II	part of a light responsive element																													1		1
	L-box	part of a light responsive element					1																												1			1
	Box 4	part of a conserved DNA module involved in light responsiveness	5	4	3	5	6	4	2	1		1	1		1	3	1	2	3	4	1	1	1	3	5			1	1	5	2	2	5	1		1	4	1	3	2	8	7	3	6	3	6	4	1	1
	ATCT-motif	part of a conserved DNA module involved in light responsiveness					1		1				1		1					1										1									1
	GTGGC-motif	part of a light responsive element																																										1
	ATC-motif	part of a conserved DNA module involved in light responsiveness											1		1	1	1																			1			1
	3-AF1 binding site	light responsive element																			1										1						1				1	1
	chs-CMA1a	part of a light responsive element				1						1	1						1	2										1			1								1	1
	LAMP-element	part of a light responsive element				1	1		2																							1		2	1								1
	GATT-motif	part of a light responsive element					1							1																											1
	AAAC-motif	light responsive element									1																											1
	Pc-CMA2a	part of a light responsive element																																				1
	Gap-box	part of a light responsive element				1																											1
	MRE	MYB binding site involved in light responsiveness	1		1					1		2	3					1					1		1			1	1	1	1							1								1
Phytohormone responsive	GARE-motif	gibberellin-responsive element						1														1			1								1	2
	TATC-box	cis-acting element involved in gibberellin-responsiveness		1	1				1	1				1											1												1						1	2
	P-box	gibberellin-responsive element					1	1	1				1					1	1				1	2		1	1	1									2								1	1	1	1	1
	AuxRR-core	cis-acting regulatory element involved in auxin responsiveness											1		2	1																						1				1			2	1		2	3
	TGA-element	auxin-responsive element		1				1	1	1		1		1		1		1	1		1	1	1									2						1		1
	CGTCA-motif	cis-acting regulatory element involved in the MeJA-responsiveness	3		2	2	2	3	4		1	2	1	5	4		2	4	1	1	2	5	2			2	2	4	5	5	1	1	1	2	3	1	2	2	4	2			1	1	1	1	3	1	1
	TGACG-motif	cis-acting regulatory element involved in the MeJA-responsiveness	3		2	2	2	3	4		1	2	1	5	4		2	4	1	1	2	5	2			2	2	4	5	5	1	1	1	2	3	1	2	2		1			1	1	1	1	3	1	1
	TCA-element	cis-acting element involved in salicylic acid responsiveness			2		1	1			2	1		2					1	1			3	1		1		2	2						1				1		1			1	1		1	3	2
	ERE	ethylene-responsive element	2	1	1		2	1		1		1	3		2		3		2		3	1	3			1	1	1	2		3	2		1			2	1		1	3	2	2	1			2	1	1
	motif IIb	abscisic acid responsive element																																										1
	ABRE	cis-acting element involved in the abscisic acid responsiveness	7	4	3	3	4	2	3	2		1	4	8	7	4	3	2	4	1	6	2	3	4		4	4	2	2	1	2	2	4	3	4	3	1	2	1		3	3	1	10	3	1	7	1	1
Abiotic and biotic stresses	MBS	MYB binding site involved in drought-inducibility	2					1				1					1	1	1	1	3					1	1	1	1		1			1		1								1			1	3	3
	WUN-motif	wound-responsive element		1		1				1	2				1	2	1	2					1			1	1	1	1			3	3	1	2				1	1	1	1	1	2	2				1
	TC-rich repeats	cis-acting element involved in defense and stress responsiveness		1								1					1	1		1		1	1	3		1	1		1	1			1		1				1	1	1	1		1			1
	LTR	cis-acting element involved in low-temperature responsiveness		1			1						1			1				4	2			1				1	1		1		1	3	2			2		1			1			2	1
	1	cis-acting regulatory element essential for the anaerobic induction																					3			1		1
	ARE	cis-acting regulatory element essential for the anaerobic induction	1	2	1	2	4	2	2	1		1	3		6	1	5			1		1					2			1	2	5	1	2	5	7	2	2	2	1	1	1		4	2	3		1	1
	GC-motif	enhancer-like element involved in anoxic specific inducibility		2					1						1				1	2													1						1		1	1
Plant growth and development	CCGTCC-box	cis-acting regulatory element related to meristem specific activation		1	1					1				2	1					1																2								1
	GCN4_motif	cis-regulatory element involved in endosperm expression		2			1									1		1																							1	1	1	1	1	2
	circadian	cis-acting regulatory element involved in circadian control	1										1												1		1						1								1	1		1			1
	RY-element	cis-acting regulatory element involved in seed-specific regulation												1
	CAT-box	cis-acting regulatory element related to meristem expression		1	2		1				2	5	2	1	1	4	1							1						1		1			1					1				1			1
	AACA_motif	involved in endosperm-specific negative expression																								1	1
[truncated: 9 more columns]
