# Supplementary material for: Insights into the trihelix transcription factor responses to salt and other stresses in Osmanthus fragrans
Source: BMC Genomics. 2022 Apr 30;23:334. doi: 10.1186/s12864-022-08569-7 (PMC9055724; doi:10.1186/s12864-022-08569-7)
Supplement: Supplementary file 7 — Additional file 7. [file 12864_2022_8569_MOESM7_ESM.xlsx]

## Sheet: Sheet1
Additional file 7:Table S7. The FPKM values of the 56 OfGT genes of O. fragrans leaves treated with salt stress
Gene name	ID	S0	S6h	CK6h	S24h	CK24h	S72h	CK72h
evm.model.Contig109.151	OfGT1	18.977	25.487	22.047	28.04	20.273	42.577	18.2
evm.model.Contig109.150	OfGT2	72.53	41.937	60.36	54.667	69.31	53.323	71.953
evm.model.Contig66.152	OfGT3	38.853	39.15	34.023	56.907	45.823	56.063	44.893
evm.model.Contig11.362	OfGT4	22.213	21.047	22.477	23.64	22.29	18.157	20.617
evm.model.Contig135.55	OfGT5	10.857	14.483	9.76	16.18	12.703	13.377	13.343
evm.model.Contig229.88	OfGT6	0.38	0.597	0.457	0.793	0.75	1.387	0.4
evm.model.Contig342.79	OfGT7	12.803	11.723	15.35	12.867	16.847	10.103	18.18
evm.model.Contig342.15	OfGT8	5.687	6.167	5.127	6.587	6.733	4.887	6.677
evm.model.Contig186.41	OfGT9	0.38	0.597	0.457	0.793	0.75	1.387	0.4
evm.model.Contig300.9	OfGT10	3.017	3.757	3.343	3.253	2.643	2.283	3.187
evm.model.Contig350.35	OfGT11	0	0	0.043	0	0.017	0.037	0.043
evm.model.Contig350.48	OfGT12	9.107	11.057	8.907	10.637	9.12	14.803	8.107
evm.model.Contig53.326	OfGT13	12.427	19.493	17.083	13.53	13.783	14.627	12.883
evm.model.Contig53.102	OfGT14	0.213	0.31	0.457	0.24	0.41	0.183	0.32
evm.model.Contig388.40	OfGT15	17.12	19.3	20.807	17.057	17.797	23.32	18.54
evm.model.Contig381.1	OfGT16	0.217	0.237	0.297	0.243	0.22	0.453	0.06
evm.model.Contig474.21	OfGT17	0.703	0.543	0.41	1.073	0.313	0.56	0.79
evm.model.Contig459.7	OfGT18	0.683	0.22	0.203	1.703	0.31	1.677	0.877
evm.model.Contig334.8	OfGT19	1.897	1.317	1.643	2.06	2.407	1.417	2.227
evm.model.Contig275.28	OfGT20	16.59	20.863	15.73	16.03	13.343	15.223	15.027
evm.model.Contig446.37	OfGT21	27.28	21.407	15.24	22.82	16.783	6.723	13.577
evm.model.Contig446.28	OfGT22	1.897	1.317	1.643	2.06	2.407	1.417	2.227
evm.model.Contig204.66	OfGT23	10.633	10.713	9.09	11.487	10.417	15.023	9.47
evm.model.Contig204.78	OfGT24	0.03	0.053	0.053	0	0	0.017	0.063
evm.model.Contig401.5	OfGT25	9.547	11.377	10.963	10.843	11.513	10.213	9.053
evm.model.Contig285.8	OfGT26	0.213	0.08	0.073	0.237	0.51	0.94	0.117
evm.model.Contig467.25	OfGT27	0.043	0.53	0.087	0.153	0.53	1.28	0
evm.model.Contig59.200	OfGT28	6.467	8.51	6.547	8.57	7.363	7.35	6.063
evm.model.Contig145.77	OfGT29	18.887	25.96	19.477	23.48	22.26	24.42	17.973
evm.model.Contig136.99	OfGT30	10.613	11.273	10.99	10.187	11.077	8.32	11.753
evm.model.Contig125.92	OfGT31	3.64	4.527	5.68	3.103	3.297	3.93	3.533
evm.model.Contig450.25	OfGT32	7.243	6.43	7.933	8.307	8.657	8.127	7.143
evm.model.Contig38.195	OfGT33	41.597	33.413	38.377	34.74	39.787	23.013	38.453
evm.model.Contig38.194	OfGT34	4.92	11.66	10.717	9.657	7.48	5.423	5.443
evm.model.Contig10.407	OfGT35	0	0	0	0	0	0	0.017
evm.model.Contig10.397	OfGT36	0.593	0.387	0.313	0.387	0.93	0.537	0.743
evm.model.Contig10.319	OfGT37	47.403	37.493	49.1	37.99	46.33	28.517	51.187
evm.model.Contig110.29	OfGT38	9.423	10.09	10.453	10.487	9.58	11.53	9.627
evm.model.Contig108.22	OfGT39	2.237	3.563	3.51	2.527	3.46	1.45	2.28
evm.model.Contig19.261	OfGT40	0.463	0.463	0.41	0.543	0.243	0.44	0.447
evm.model.Contig19.266	OfGT41	22.14	19.073	21.85	23.553	22.14	19.703	21.773
evm.model.Contig176.19	OfGT42	34.227	35.773	43.373	37.137	47.877	53.46	35.907
evm.model.Contig23.45	OfGT43	1.787	2.083	1.47	1.537	1.833	0.997	1.7
evm.model.Contig97.59	OfGT44	1.633	2.84	2.623	1.953	1.907	1.39	1.87
evm.model.Contig200.86	OfGT45	11.53	15.387	13.3	14.583	12.93	22.25	11.05
evm.model.Contig254.65	OfGT46	31.56	32.94	22.867	41.97	27.793	57.827	24.47
evm.model.Contig465.23	OfGT47	0.947	1.583	1.68	1.007	1.25	0.9	0.847
evm.model.Contig457.20	OfGT48	7.447	10.24	9.833	7.417	7.273	8.03	6.09
evm.model.Contig77.121	OfGT49	10.017	9.06	9.19	8.767	9.497	6.023	9.157
evm.model.Contig77.118	OfGT50	1.3	3.48	2.767	1.38	1.393	1.547	0.937
evm.model.Contig126.84	OfGT51	9.493	10.42	10.553	9.897	10.647	10.48	10.65
evm.model.Contig197.60	OfGT52	14.58	19.547	18.147	15.69	14.84	23.867	13.563
evm.model.Contig610.12	OfGT53	0	0	0	0	0	0	0
evm.model.Contig476.43	OfGT54	7.933	8.92	7.847	10.303	8.237	10.18	7.87
evm.model.Contig159.114	OfGT55	0.187	0.03	0.13	0.293	0.43	0.103	0.22
evm.model.Contig159.113	OfGT56	44.453	38.863	33.463	34.683	38.29	29.967	36.243
